# Supplementary material for: Juvenile Membranous Nephropathy Developed after Human Papillomavirus (HPV) Vaccination
Source: Vaccines (Basel). 2022 Sep 1;10(9):1442. doi: 10.3390/vaccines10091442 (PMC9502366; doi:10.3390/vaccines10091442)
Supplement: Supplementary file 1 [file vaccines-10-01442-s001.zip]

Archive with 1 entries (1 files):
- vaccines-1872040-supplementary.pdf
